# Supplementary material for: Regulation of AR mRNA translation in response to acute AR pathway inhibition
Source: Nucleic Acids Res. 2021 Dec 23;50(2):1069–91. doi: 10.1093/nar/gkab1247 (PMC8789049; doi:10.1093/nar/gkab1247)
Supplement: gkab1247_Supplemental_Files [file gkab1247_supplemental_files.zip]

Archive with 5 entries (5 files):
- Movie 1 -G3BP1 droplets.avi
- Movie 2 -YTHDF3 droplets.avi
- Other supplementary materials legends NAR-03196-V-2021.docx
- Somasekharan et al Supplementary Figures NAR-03196-V-2021.pdf
- Supplementary Figure legends NAR-03196-V-2021.pdf
